# Supplementary material for: Reduction and Control Technology of Harmful Dicarbonyl Compounds in Flounder (Pleuronectiformes) Seafood Condiment Preparation
Source: Foods. 2025 May 12;14(10):1717. doi: 10.3390/foods14101717 (PMC12110771; doi:10.3390/foods14101717)
Supplement: Supplementary file 1 [file foods-14-01717-s001.zip]

Archive with 1 entries (1 files):
- foods-3521391-supplementary.pdf
